# Supplementary material for: Low Caffeine Concentrations Induce Callus and Direct Organogenesis in Tissue Cultures of Ornithogalum dubium
Source: Plants (Basel). 2025 Apr 5;14(7):1127. doi: 10.3390/plants14071127 (PMC11991515; doi:10.3390/plants14071127)
Supplement: Supplementary file 1 [file plants-14-01127-s001.zip]

Archive with 1 entries (1 files):
- plants-3515401-supplementary.pdf
